# Supplementary material for: Spatial Metrics of Tumour Vascular Organisation Predict Radiation Efficacy in a Computational Model
Source: PLoS Comput Biol. 2016 Jan 22;12(1):e1004712. doi: 10.1371/journal.pcbi.1004712 (PMC4723304; doi:10.1371/journal.pcbi.1004712)
Supplement: S1 Software — (ZIP) [file pcbi.1004712.s001.zip]

Archive with 33 entries (28 files):
- code for PLoS paper/
- code for PLoS paper/.DS_Store
- __MACOSX/
- __MACOSX/code for PLoS paper/
- __MACOSX/code for PLoS paper/._.DS_Store
- code for PLoS paper/500sims.mat
- __MACOSX/code for PLoS paper/._500sims.mat
- code for PLoS paper/java/
- code for PLoS paper/java/Bag.java
- __MACOSX/code for PLoS paper/java/
- __MACOSX/code for PLoS paper/java/._Bag.java
- code for PLoS paper/java/CA3.java
- __MACOSX/code for PLoS paper/java/._CA3.java
- code for PLoS paper/java/GIFEncoder.java
- __MACOSX/code for PLoS paper/java/._GIFEncoder.java
- code for PLoS paper/java/Indexed.java
- __MACOSX/code for PLoS paper/java/._Indexed.java
- code for PLoS paper/java/MersenneTwisterFast.java
- __MACOSX/code for PLoS paper/java/._MersenneTwisterFast.java
- code for PLoS paper/java/noUI.java
- __MACOSX/code for PLoS paper/java/._noUI.java
- code for PLoS paper/java/Vis3.java
- __MACOSX/code for PLoS paper/java/._Vis3.java
- code for PLoS paper/oxy_cell_plot.m
- __MACOSX/code for PLoS paper/._oxy_cell_plot.m
- code for PLoS paper/radresponse_ensemble.m
- __MACOSX/code for PLoS paper/._radresponse_ensemble.m
- code for PLoS paper/readme.txt
- __MACOSX/code for PLoS paper/._readme.txt
- code for PLoS paper/Rip_cell_corr.m
- __MACOSX/code for PLoS paper/._Rip_cell_corr.m
- code for PLoS paper/TCP_Rip_complete.mat
- __MACOSX/code for PLoS paper/._TCP_Rip_complete.mat
