# Supplementary material for: Spatial Metrics of Tumour Vascular Organisation Predict Radiation Efficacy in a Computational Model
Source: PLoS Comput Biol. 2016 Jan 22;12(1):e1004712. doi: 10.1371/journal.pcbi.1004712 (PMC4723304; doi:10.1371/journal.pcbi.1004712)
Supplement: S1 Software — (ZIP) [file pcbi.1004712.s001.zip › code for PLoS paper/java/Indexed.java]

/** A simple interface (simpler than List) for accessing random-access objects without changing their size.  Adhered to by Bag, IntBag, and DoubleBag */

public interface Indexed
    {
    /** Should return the base component type for this Indexed object, or
        null if the component type should be queried via getValue(index).getClass.getComponentType() */
    public Class componentType();
    public int size();
    /** Throws an IndexOutOfBoundsException if index is inappropriate, and IllegalArgumentException
        if the value is inappropriate.  Not called set() in order to be consistent with getValue(...)*/
    public Object setValue(final int index, final Object value)
        throws IndexOutOfBoundsException, IllegalArgumentException;
    /** Throws an IndexOutOfBoundsException if index is inappropriate.  Not called get() because
        this would conflict with get() methods in IntBag etc. which don't return objects. */
    public Object getValue(final int index);
    }
