# Supplementary material for: Spatial Metrics of Tumour Vascular Organisation Predict Radiation Efficacy in a Computational Model
Source: PLoS Comput Biol. 2016 Jan 22;12(1):e1004712. doi: 10.1371/journal.pcbi.1004712 (PMC4723304; doi:10.1371/journal.pcbi.1004712)
Supplement: S1 Software — (ZIP) [file pcbi.1004712.s001.zip › code for PLoS paper/oxy_cell_plot.m]

% desired timestep to plot
%j=15;

%264,1990
% for i=j:j
% k=10*i;
%k=10;
clear all;close all;
%Filename1 = ['oxygen_2_90_200'];% num2str(k)];
atilde=load('oxygen0.1_20.0_0.01_0.1_400');
%atilde = oxygen54max;

%Filename2 = ['cells_2_90_200'];% num2str(k)];
btilde=load('cells0.1_20.0_0.01_0.1_400');
%btilde = cells54max;

dim=length(atilde);

%choose subwindow of interest
x1=1; % make 1 for full window
x2=dim(1); % make dim(1) for full window 
y1=1; % make 1 for full window 
y2=dim(1); % make dim(1) for full window 

a=atilde(x1:x2,y1:y2);
b=btilde(x1:x2,y1:y2);

%elongated for three plots (chnage 2600 to 1700 for two)
%FigHandle = figure('Position', [100, 100, 1200, 600]);

% %square for just one
% FigHandle = figure('Position', [300, 300, 800, 650]);
% 
%overlay vascular plot%%
v=load('LastVasc');
%v = vasc54max;

for i=1:dim(1)^2
    if v(i)==1
        b(i)=2.5;
    end
end

% %%
figure
%subplot(1,3,1)
j=imagesc(b);
% set(gca,'fontsize',16);
% title({'CA'});
caxis([0 4])
axis tight

% % 
figure
%subplot(1,3,2)
h=pcolor(a);
shading interp
% set(gca,'fontsize',16);
% title({'Oxygen Concentration '});
caxis([0 1])
axis tight
axis ij
%colorbar
%%


% %%%%%  Plot averaged oxyhist for multiple runs-must be using
% %%%%%  average_distribution_stats.m first
% subplot(1,3,3)
% [N,X] = hist(oxhealthyagg,101);
% binwidth=1;
% bar(X,N/(sum(N)*binwidth))
% xlim([0 1])
% title('Average Oxygen Distribution ','Fontsize',18)
% xlabel('Oxygen Concentration ','Fontsize',18)
% ylabel('Frequency ','Fontsize',18)
% %%%%%%%%%%


% find mean oxygen
totalox=mean(mean(a))

% count vessels
vessels = find(a==1);
vesselcount = length(vessels(:,1))

% total healthy cells
% healthy = find(b==0);
% healthycells = length(healthy(:,1));

% % now find the associated oxygen values
% oxhealthy=a(healthy);
% % 
% total stem cells
stems = find(b==1);
stemcells = length(stems(:,1))/dim^2
% 
% % now find the associated oxygen values
oxstem=a(stems);

% total TACs
% TACs = find(b==2);
% TACcells = length(TACs(:,1));

% total TDs
% diffs = find(b==3);
% diffcells = length(diffs(:,1));

% total non-stem
% nonstems = TACcells + diffcells;
% nonstemloc=vertcat(TACs,diffs);
% oxnonstem=a(nonstemloc);
% 
% % total necrotic area
% nec = find(b==4);
% necrosis = size(nec(:,1));
% 
% total cellularity
% cancer=vertcat(oxstem,oxnonstem);
% cellularity = (healthycells+nonstems+stemcells)/(dim(1)^2)
% meanox = mean(cancer)
% stdox = std(cancer)
% skewox = skewness(cancer)
% length(stems)

meanoxstem = mean(oxstem)
stdoxstem = std(oxstem)
skewoxstem = skewness(oxstem)

% meanoxNS = mean(oxnonstem)
% stdoxNS = std(oxnonstem)
% skewoxNS = skewness(oxnonstem)

% %%% 
% figure
% %make histograms with 100 bins out of the oyxgen tension
% %subplot(1,3,3)
% %hist(oxstem,100)
% [N,X] = hist(oxstem,101);
% binwidth=1;
% bar(X,N/(sum(N)*binwidth))
% xlim([0 1])
% title('Stem cells','Fontsize',18)
% xlabel('Oxygen concentration','Fontsize',18)
% ylabel('Cell number','Fontsize',18)
% %%%

% %subplot(2,2,4)
% figure
% [N,X]= hist(oxnonstem,101);
% binwidth=1;
% bar(X,N/(sum(N)*binwidth))
% xlim([0 1])
% %axis([0 .5 0 3.5e4])
% %title('Non-Stem cells','Fontsize',18)
% xlabel('Oxygen concentration','Fontsize',18)
% ylabel('Cell number','Fontsize',18)

%make histograms with 100 bins out of the oyxgen tension
% subplot(1,3,3)
% figure
% hist(oxhealthy,100)
% xlim([0 1])
% %axis([0 .5 0 3.5e4])
% %title('Healthy cells','Fontsize',18)
% xlabel('Oxygen concentration','Fontsize',18)
% ylabel('Cell number','Fontsize',18)
%     
% ha = axes('Position',[0 0 1 1],'Xlim',[0 1],'Ylim',[0 1],'Box','off','Visible','off','Units','normalized', 'clipping' , 'off');
% text(0.5, 1,['timestep = ',num2str(k),'   mean oxygen = ',num2str(totalox), ... 
%     '   stem = ',num2str(stemcells),'  TACs = ',num2str(TACcells), ... 
%     '   vessels = ',num2str(vesselcount),'  cellularity = ',num2str(cellularity), ...
%     '   healthy = ',num2str(healthycells),'  necrosis = ',num2str(necrosis)], ...
%     'HorizontalAlignment','center','VerticalAlignment', 'top')
% end
