# Supplementary material for: Spatial Metrics of Tumour Vascular Organisation Predict Radiation Efficacy in a Computational Model
Source: PLoS Comput Biol. 2016 Jan 22;12(1):e1004712. doi: 10.1371/journal.pcbi.1004712 (PMC4723304; doi:10.1371/journal.pcbi.1004712)
Supplement: S1 Software — (ZIP) [file pcbi.1004712.s001.zip › code for PLoS paper/radresponse_ensemble.m]

%%%%  calculate radiation response from many iterations

%% code to do Moran's I, carrying capacity and Shannon Diversity on an ensemble average
%% of CA output

clear all;
close all;

t_end=150;
folders=20;

%% counters and stuff
therapy = zeros(folders,10);
mean_therapy = zeros(folders,1);
stds_therapy = zeros(folders,1);
ox_mean = zeros(folders,1);
ox_stds = zeros(folders,1);
stds_therapy = zeros(folders,1);
carrying_cap_check = zeros(folders,10);
mean_cc_check = zeros(folders,1);
std_cc_check = zeros(folders,1);
therapy_mean = zeros(folders,1);
mean_oxygen = zeros(folders,1);
std_ox = zeros(folders,1);
stds_therapy2 = zeros(folders,1);
mean_therapy2 = zeros(folders,1);

%%%%%% DOSE / FRACTION
n = 1; %number of doses
d = 2; %dose/fraction in Gy


%%stuff i'll need
histsize = 100;
edges=linspace(0,1,histsize);
DimEdges=80*edges;
OERa = zeros(1,histsize);
OERb = zeros(1,histsize);
OER_mean_a = zeros(1,histsize);
OER_mean_b = zeros(1,histsize);
p = zeros(1,histsize);
alpha = zeros(1,histsize);
beta = zeros(1,histsize);
alpha_mean = zeros(1,histsize);
beta_mean = zeros(1,histsize);

%% constants

Km = 3.28; % all below from malinen 2006 except as noted
OER_alpha_min = 1;
OER_alpha_max = 1.75;
OER_beta_min = 1;
OER_beta_max = 3.25;
alpha_beta_ratio = 10; % alternatively 8.64 from Corwin 2013
alpha_max = 0.2895 * 3 ; % baseline number is for stem cells, times 3 for non-stem (flat)
beta_max = alpha_max / alpha_beta_ratio;

%% calculate OERs
for i=1:histsize
    p(i)=0.8*i-0.4;
    OERa(i) = (OER_alpha_max - OER_alpha_min) * Km / ( p(i) + Km ) + OER_alpha_min ;
    OERb(i) = (OER_beta_max - OER_beta_min) * Km / ( p(i) + Km ) + OER_beta_min ;
end

%% calculate alpha and beta as functions of oxygen
for i=1:histsize
    alpha(i) = alpha_max / ( OERa(i) );
    beta(i) = beta_max / ( OERb(i)^2 );
end


%%---------------------------%%
%% GET AND PREP DATA from CA

for q=1:folders
    m=q-1;
    
    for j=1:10
        
        aggregate = [];
        stem_count = [];
        mean_ox = [];
        std_ox = [];
        
        for k=t_end-49:t_end
            
            
            Filename1 = [num2str(m) '_overlap/text/' num2str(j) '/cells' num2str(k)];
            a=load(Filename1);
            Filename2 = [num2str(m) '_overlap/text/' num2str(j) '/oxygen' num2str(k)];
            b=load(Filename2);
            
            % find cancer cells
            stems = find(a==1);
            num_stems = length(stems);
            
            % % now find the associated oxygen values
            oxstem=b(stems);
            
            %% aggregate
            stem_count = [stem_count;num_stems];
            aggregate = [aggregate;oxstem];
            
        end
        
% redimensionalize oxygen ( from [0,1] to [0,80mmHg] )
DimAg = 80*aggregate;
MeanOxCA_nondim = mean(aggregate);
Std_OXCA_nondim = std(aggregate);
MeanOxCA = MeanOxCA_nondim * 80;
StdOxCA = Std_OXCA_nondim * 80;
% MeanOxCAInt = round(MeanOxCA);

%% input histogram
COhistCA = histc(DimAg,DimEdges)./(t_end-(t_end-49)+1); %make histogram with raw numbers from real data
SurvivingFraction = (exp(-(alpha*d + beta*d*d)));
SurvivingCellsCA = SurvivingFraction.^n .* COhistCA';
Norm_Surviving = SurvivingCellsCA/sum(SurvivingCellsCA);
mean_oxygen(q,j) = MeanOxCA;
std_ox(q,j) = StdOxCA;
carrying_cap_check(q,j) = sum(COhistCA);
therapy(q,j) = sum(SurvivingCellsCA);

%recalculate OER and alpha/beta for 'mean' oxygen

for i=1:histsize
    b(i)=MeanOxCA;
    OER_mean_a(i) = (OER_alpha_max - OER_alpha_min) * Km / ( b(i) + Km ) + OER_alpha_min ;
    OER_mean_b(i) = (OER_beta_max - OER_beta_min) * Km / ( b(i) + Km ) + OER_beta_min ;
end


for i=1:histsize
    alpha_mean(i) = alpha_max / ( OER_mean_a(i) );
    beta_mean(i) = beta_max / ( OER_mean_b(i)^2 );
end

SurvivingFraction2 = (exp(-(alpha_mean*d + beta_mean*d*d)));
SurvivingCellsCA2 = SurvivingFraction2.^n .* COhistCA';
Norm_Surviving2 = SurvivingCellsCA2/sum(SurvivingCellsCA2);

therapy_mean(q,j) = sum(SurvivingCellsCA2);

    end
    
    
end


%%% do stats
for h=1:folders
    mean_therapy(h) = mean(therapy(h,:));
    stds_therapy(h) = std(therapy(h,:));
    mean_cc_check(h) = mean(carrying_cap_check(h,:));
    std_cc_check(h) = std(carrying_cap_check(h,:));
    ox_means(h) = mean(mean_oxygen(h,:));
    ox_stds(h) = std(mean_oxygen(h,:));
    mean_therapy2(h) = mean(therapy_mean(h,:));
    stds_therapy2(h) = std(therapy_mean(h,:));
end

figure;hold on;
errorbar(mean_therapy,stds_therapy,'LineWidth',3,'Color','b');
errorbar(mean_cc_check,std_cc_check,'LineWidth',3,'Color','g');
errorbar(mean_therapy2,stds_therapy2,'LineWidth',3,'Color','r');


%%%%%% extra stuff
%             mean_cell_aggregate(n,k) = mean(a);
%             intraCA_cell_std(n,k) = std(a);
