# Supplementary material for: Spatial Metrics of Tumour Vascular Organisation Predict Radiation Efficacy in a Computational Model
Source: PLoS Comput Biol. 2016 Jan 22;12(1):e1004712. doi: 10.1371/journal.pcbi.1004712 (PMC4723304; doi:10.1371/journal.pcbi.1004712)
Supplement: S1 Software — (ZIP) [file pcbi.1004712.s001.zip › code for PLoS paper/readme.txt]

In this folder you will find the code needed to reproduce results from our paper “Spatial Metrics of tumor vasculature predict radiation efficacy in a computational model”

The main CA, written in java is found in the subfolder called ‘Java’ and is a file called CA3.java.

Bag.java and MersenneTwister.java are necessary functions to run the CA as written. The current form of the code runs without the need for Vis3.java, which allows for visualization as the code runs. To utilize this, simply comment the final routine in the CA3.java code (this is demarcated as such in the code).

The other files are MATLAB m-files which I have included for ease of analysis, if desired. They have been written to pull output data from the folder in which they reside (output from the CA) to calculate the surviving cells, ripley’s L function and the cellular-oxygen distributions. Further, the code oxy_cell_plot.m can be used to visualize both the cellular domain and also the resulting oxygen distributions and cellular-oxygen histograms.

The MATLAB workspace, 500sims.mat, is the workspace in which I have saved all of the raw data from the family of simulations from which these results are based, and TCP_Rip_complete.mat is the workspace after I have used the analytics mentioned above.

Please contact me with any questions or issues at jacob.g.scott@gmail.com and excuse any sloppy coding - I’m a doctor, not a computer scientist :).
