# Supplementary material for: Spatial Metrics of Tumour Vascular Organisation Predict Radiation Efficacy in a Computational Model
Source: PLoS Comput Biol. 2016 Jan 22;12(1):e1004712. doi: 10.1371/journal.pcbi.1004712 (PMC4723304; doi:10.1371/journal.pcbi.1004712)
Supplement: S1 Software — (ZIP) [file pcbi.1004712.s001.zip › code for PLoS paper/Rip_cell_corr.m]

%% correlation check of Ripley's K and carrying capacity and therapy %%

clear all;
close all;

%% vessel_folders
vessel_folders = [110 126 140 164];%3 9 15 18 21 24 27 30 33 36 39 42 45 48 51 54 57 60 66 72 78 86 94];% 110 126 140 164];
%vessel_folders = [24 33 39] ;

t_end = length(vessel_folders);
iterations = 500;

% %%---------------------------%%
% %% GET AND PREP DATA from CA

KK = zeros(length(vessel_folders),iterations);
LL = zeros(length(vessel_folders),iterations);
L2_norm = zeros(length(vessel_folders),iterations);
cellnumbers = zeros(length(vessel_folders),iterations);
count=0;

for q=1:length(vessel_folders)
    
    for x = 1:5
        
        for p=1:100
            
            aggregate = [];
            stem_count = [];
            mean_ox = [];
            std_ox = [];
            Filename1 = [num2str(vessel_folders(q)) 'vessels/text/cellcount_' num2str(x) '_' num2str(p)];
            cellcount=load(Filename1);
            Filename2 = [num2str(vessel_folders(q)) 'vessels/text/LastVasc_' num2str(x) '_' num2str(p)]; %num2str(m(q)) /vessels/text
            ripley=load(Filename2);
            size = length(ripley);
            K = zeros(1,30);
            L = zeros(1,30);
            L_norm = zeros(1,30);
            rip_max = 30; % final distance to search to, in integers
            w_agg=[];
            
            vessels = vessel_folders(q);
            
%                         %%% count vessels and turn some a new color for plotting
%                         for j=1:size
%                             for n=1:size
%                                 if ripley(j,n)==1 %find a (all the) vessel
%                                     vessels = vessels+1;
%                                     %ripyellow(j,n)=2.5;
%                                 end
%                             end
%                         end
%                         %%% done with that
            
            
            %%% Ripley's K/L
            for t=5:20
                for i=1:size %% loop through whole matrix
                    for j=1:size
                        
                        if ripley(i,j)==1 %find a (all the) vessel
                            
                            for k=1:size %% for each vessel loop through the whole array
                                for l=1:size
                                    
                                    if (ripley(k,l)==1 && i ~= k && j ~= l) %then find all the vessels that ARENT the one you started with
                                        
                                        if sqrt( (i-k)^2 + (j-l)^2 ) < t  %% calculate distance to each point
                                            
                                            % edge correction factor
                                            if ( (size - i < t) || (i<t) ) && ( (size-j < t) || (j<t) ) %% if near TWO edges
                                                if (size - i < t) && (size-j < t) %% bottom right
                                                    w = (1- ((acos((size-i)/t))+(acos((size-j)/t))+(pi/2))/(2*pi))^(-1);
                                                elseif (i < t) && (size-j < t)
                                                    w = (1- ((acos((i)/t))+(acos((size-j)/t))+(pi/2))/(2*pi))^(-1);
                                                elseif (size - i < t) && (j < t)
                                                    w =  (1- ((acos((size-i)/t))+(acos((j)/t))+(pi/2))/(2*pi))^(-1);
                                                else
                                                    w = (1- ((acos((i)/t))+(acos((j)/t))+(pi/2))/(2*pi))^(-1);
                                                end
                                                
                                            elseif (size - i < t) || (i<t) || (size-j < t) || (j<t) %% if near ONE edge
                                                if size-i<t
                                                    w = (1-2*(acos((size-i)/t))/(2*pi))^(-1);
                                                elseif size-j<t
                                                    w = (1-2*(acos((size-j)/t))/(2*pi))^(-1);
                                                elseif j<t
                                                    w = (1-2*(acos((j)/t))/(2*pi))^(-1);
                                                else
                                                    w = (1-2*(acos((i)/t))/(2*pi))^(-1);
                                                end
                                                
                                            else %% if near no edges
                                                w = 1;
                                            end
                                            % end edge correction
                                            
                                            w_agg=[w_agg;w];
                                            K(t) = K(t) + w/vessels;
                                        end
                                    end
                                end
                            end
                        end
                    end
                end
            end
            %% end Ripley's K/L
            
            count = count + 1;
            
            %% save cell number
            cellnumbers(q,count)=mean(cellcount);
            
            %% normalize and save
            K = K .* (size^2 / vessels);
%            KK(q,count) = K;
            
            L = (K./pi).^(1/2);
 %           LL(q,count) = L;
            
            linear=linspace(1,rip_max,rip_max);
            L_norm = L-linear;
            L2_mean = mean(L_norm(5:19));
            L2_norm(q,count) = L2_mean;
            %area(q,:) = cumtrapz(L_norm);
            
        end
        
    end
    count = 0;
    cellsave = cellnumbers(q,:);
    Ripsave = L2_norm(q,:);
    save(['rip_cor' num2str(vessel_folders(q)) '.mat'],'cellsave','Ripsave')
end
